# Supplementary material for: Secondary Metabolites and Their Cytotoxic Activity of Artemisia nitrosa Weber. and Artemisia marschalliana Spreng
Source: Molecules. 2022 Nov 21;27(22):8074. doi: 10.3390/molecules27228074 (PMC9694440; doi:10.3390/molecules27228074)
Supplement: Supplementary file 1 [file molecules-27-08074-s001.zip]

Archive with 1 entries (1 files):
- molecules-1960828-supplementary.pdf
